# Supplementary material for: Adhesion G Protein-Coupled Receptor Gpr126 (Adgrg6) Expression Profiling in Diseased Mouse, Rat, and Human Kidneys
Source: Cells. 2024 May 18;13(10):874. doi: 10.3390/cells13100874 (PMC11119830; doi:10.3390/cells13100874)
Supplement: Supplementary file 1 [file cells-13-00874-s001.zip]

Archive with 2 entries (2 files):
- cells-2982543-supplementary_Data S1.xlsx
- cells-2982543-supplementary_supplementary figures_R1.pdf
